# Supplementary material for: Integrated Metabolomics and Transcriptomic Analysis of Hepatopancreas in Different Living Status Macrobrachium nipponense in Response to Hypoxia
Source: Antioxidants (Basel). 2021 Dec 24;11(1):36. doi: 10.3390/antiox11010036 (PMC8772856; doi:10.3390/antiox11010036)
Supplement: Supplementary file 1 [file antioxidants-11-00036-s001.zip]

Archive with 1 entries (1 files):
- antioxidants-1499311-supplementary.pdf
